# Supplementary material for: The Added Value of Intraventricular Hemorrhage on the Radiomics Analysis for the Prediction of Hematoma Expansion of Spontaneous Intracerebral Hemorrhage
Source: Diagnostics (Basel). 2022 Nov 10;12(11):2755. doi: 10.3390/diagnostics12112755 (PMC9689620; doi:10.3390/diagnostics12112755)
Supplement: Supplementary file 1 [file diagnostics-12-02755-s001.zip]

Archive with 5 entries (5 files):
- New Fig S1_IVH cases.tif
- New Fig S2_RS box plot.tif
- New Fig S3_Concordant Autoseg_300dpi.tiff
- New Fig S4_Discordant Autoseg_300dpi.tiff
- Table S1_HE prediction_127 cases.pdf
